# Supplementary material for: How Interdisciplinary Interventions Can Improve the Educational Process of Children Regarding the Nutritional Labeling of Foods
Source: Foods. 2023 Nov 28;12(23):4290. doi: 10.3390/foods12234290 (PMC10706482; doi:10.3390/foods12234290)
Supplement: Supplementary file 1 [file foods-12-04290-s001.zip]

Archive with 1 entries (1 files):
- foods-2434129-supplementary.pdf
